# Supplementary material for: Radiation-Induced Synthesis of a Minocycline-Derived Polycyclic Scaffold with Anti-Inflammatory and Antibacterial Effects
Source: Molecules. 2026 Jan 27;31(3):435. doi: 10.3390/molecules31030435 (PMC12899902; doi:10.3390/molecules31030435)
Supplement: Supplementary file 1 [file molecules-31-00435-s001.zip]

Archive with 1 entries (1 files):
- molecules-4108434-supplementary.pdf
